# Supplementary material for: Vitamin D Concentrations at Birth and the Risk of Rheumatoid Arthritis in Early Adulthood: A Danish Population-Based Case-Cohort Study
Source: Nutrients. 2022 Jan 20;14(3):447. doi: 10.3390/nu14030447 (PMC8839203; doi:10.3390/nu14030447)
Supplement: Supplementary file 1 [file nutrients-14-00447-s001.zip]

Archive with 1 entries (1 files):
- nutrients-1567124-supplementary.pdf
